# Supplementary material for: Piezo1 Channel Activation Reverses Pulmonary Artery Vasoconstriction in an Early Rat Model of Pulmonary Hypertension: The Role of Ca2+ Influx and Akt-eNOS Pathway
Source: Cells. 2022 Jul 30;11(15):2349. doi: 10.3390/cells11152349 (PMC9367624; doi:10.3390/cells11152349)
Supplement: Supplementary file 1 [file cells-11-02349-s001.zip]

Archive with 1 entries (1 files):
- cells-1776795-supplementary.pdf
